# Supplementary material for: Immortalized B Cells Transfected with mRNA of Antigen Fused to MITD (IBMAM): An Effective Tool for Antigen-Specific T-Cell Expansion and TCR Validation
Source: Biomedicines. 2023 Mar 6;11(3):796. doi: 10.3390/biomedicines11030796 (PMC10045729; doi:10.3390/biomedicines11030796)
Supplement: Supplementary file 1 [file biomedicines-11-00796-s001.zip]

Archive with 1 entries (1 files):
- biomedicines-2250000-supplementary.pdf
